# Supplementary material for: Genomic Epidemiology of SARS-CoV-2 in Western Burkina Faso, West Africa
Source: Viruses. 2022 Dec 14;14(12):2788. doi: 10.3390/v14122788 (PMC9782145; doi:10.3390/v14122788)
Supplement: Supplementary file 1 [file viruses-14-02788-s001.zip]

Archive with 7 entries (7 files):
- Figure-S1a.pdf
- Figure-S1b.pdf
- Figure-S1c.pdf
- Figure-S2.pdf
- Figure-S3.png
- Figure-S4a.pdf
- Figure-S4b.pdf
